# Supplementary material for: In-Depth Analysis of the Effect of Fragmentation on the Crystallization-Driven Self-Assembly Growth Kinetics of 1D Micelles Studied by Seed Trapping
Source: Polymers (Basel). 2021 Sep 16;13(18):3122. doi: 10.3390/polym13183122 (PMC8472273; doi:10.3390/polym13183122)
Supplement: Supplementary file 1 [file polymers-13-03122-s001.zip]

Archive with 1 entries (1 files):
- polymers-1375324-supplementary.pdf
